# Supplementary material for: Explainable Machine Learning Analysis of Perioperative Factors Associated with Clinically Significant Emergence Agitation After Pediatric Ophthalmic Surgery
Source: Medicina (Kaunas). 2026 Jun 19;62(6):1189. doi: 10.3390/medicina62061189 (PMC13303714; doi:10.3390/medicina62061189)
Supplement: Supplementary file 1 [file medicina-62-01189-s001.zip]

Archive with 4 entries (4 files):
- medicina-4330262-supplementary.pdf
- Supplementary Figure S1.pdf
- Supplementary Figure S2.pdf
- Supplementary Figure S3.pdf
